# Supplementary material for: Whole-genome sequencing for an enhanced understanding of genetic variation among South Africans
Source: Nat Commun. 2017 Dec 12;8:2062. doi: 10.1038/s41467-017-00663-9 (PMC5727231; doi:10.1038/s41467-017-00663-9)
Supplement: Supplementary file 2 — Supplementary Data 1 [file 41467_2017_663_MOESM2_ESM.xlsx]

## Sheet: SD1
POP	Mandinka	Jola	Fulu	Wolof	YRI	Ga-Adangbe	Igbo	Zulu	Sotho	SOT	XHS	SEB2	SWB	GGK	JUO	KAR	KHO	KHW	NAM	XUN	COLC	COLW	COL	Kalenjin	Baganda	Banyarwanda	Barundi	Kikuyu	LWK	Amhara	Oromo	Somali	ACB	ASW	CDX	CHS	CHB	JPT	KHV	GIH	CEU	GBR	IBS	FIN	TSI	CLM	MXL	PEL	PUR
Mandinka	0.99882	7.58766e-11	0.00830469	0.00877303	0.0521322	0.0431124	8.61317e-07	1.19935e-15	7.10704e-11	0.000759714	0.00105933	1.62937e-05	8.3895e-06	1.56238e-07	8.56592e-10	0.000161563	2.76895e-05	3.43907e-07	0.0172842	4.82529e-09	0.0337058	0.0364441	0.45387	0.26902	1.78931e-05	0.436001	0.61973	0.479054	0.000476804	0.0192918	0.372698	4.63323e-14	0.00407268	5.51821e-08	4.42253e-24	1.65201e-23	2.48719e-22	2.45865e-24	1.18017e-23	3.09049e-22	4.17394e-22	1.11019e-22	4.33272e-23	2.36788e-25	4.13457e-21	7.24318e-19	1.26399e-16	4.82397e-22	1.60038e-17
Jola	7.58766e-11	0.998613	0.26081	0.00243308	9.7061e-13	2.61244e-11	3.7995e-05	0.0180474	0.124049	0.150004	0.339688	0.871916	0.000641608	3.30019e-06	1.14761e-09	0.383487	0.340819	9.18923e-05	0.951356	1.42885e-07	1.42621e-09	1.54668e-09	0.000285437	3.4038e-14	1.72423e-05	1.14299e-15	4.41598e-18	3.37597e-20	9.01112e-09	6.42178e-10	1.47074e-07	9.58842e-11	1.32245e-20	3.1437e-19	2.39902e-26	2.25147e-26	1.47187e-25	9.24212e-28	1.07207e-26	1.65163e-20	6.17088e-21	1.69793e-24	2.46562e-20	1.54914e-27	5.33854e-16	8.62048e-15	1.61344e-15	2.1169e-21	3.07897e-09
Fulu	0.00830469	0.26081	0.99847	0.693267	0.0958898	0.114134	0.847928	0.0677827	0.366273	0.340448	0.521699	0.244407	0.0131328	0.00367979	1.48693e-05	0.505944	0.428852	0.0115609	0.941084	0.000234995	0.00110956	0.00206296	0.0800692	0.0327265	0.643579	0.0137327	0.0167921	0.000978007	0.592661	0.508851	0.152658	7.74418e-06	1.00876e-05	1.25681e-09	1.46197e-11	2.88436e-08	3.19561e-08	8.21884e-11	7.13152e-09	2.13238e-06	1.80834e-05	2.4006e-07	4.20948e-06	3.8592e-11	0.000303063	1.52335e-06	2.58782e-06	3.34654e-16	0.000767359
Wolof	0.00877303	0.00243308	0.693267	0.998586	0.149192	0.19707	0.193069	1.99365e-05	0.00650018	0.0497027	0.0845936	0.0308023	0.000629875	5.78141e-05	2.31391e-07	0.104821	0.0843646	0.000282064	0.387672	2.38647e-06	0.000458551	0.000497996	0.0514573	0.0361985	0.569528	0.0167452	0.00650335	0.000242777	0.930968	0.667806	0.21271	3.95734e-09	2.17555e-07	8.80274e-12	6.19256e-18	4.90108e-16	1.6517e-15	2.82379e-18	2.32791e-16	3.36069e-13	1.65335e-12	1.77075e-14	4.87553e-13	2.48806e-18	1.58837e-10	1.47594e-11	7.0787e-11	1.06867e-17	1.17858e-08
YRI	0.0521322	9.7061e-13	0.0958898	0.149192	0.999025	0.726784	1.04961e-05	9.42474e-21	1.73314e-12	0.000119197	0.000151184	9.14973e-06	1.15294e-06	4.54453e-09	3.49382e-11	0.000187198	9.05684e-05	3.20033e-08	0.0107989	9.26159e-11	0.00129037	0.000160382	0.058933	0.483144	0.00015382	0.295102	0.0431564	0.000525328	0.0161127	0.313469	0.740219	2.84831e-17	3.39388e-09	9.64344e-15	3.52448e-31	1.98388e-33	2.00926e-31	1.50484e-33	4.11859e-33	6.3073e-31	2.8317e-31	1.04013e-31	9.41e-32	1.4206e-33	1.48565e-29	1.12645e-24	1.95648e-21	2.12854e-23	1.46748e-23
Ga-Adangbe	0.0431124	2.61244e-11	0.114134	0.19707	0.726784	0.999025	0.000152148	1.41918e-17	1.0736e-10	0.000276246	0.000793451	3.25748e-05	3.52165e-06	1.28048e-08	7.0633e-11	0.00042438	0.000344427	1.0304e-07	0.0173058	2.76028e-10	0.00084437	0.000215188	0.0646546	0.308833	0.00103264	0.181773	0.0286391	0.000247881	0.0417007	0.615058	0.572986	4.15926e-16	5.03151e-09	5.8441e-14	5.38777e-30	5.97581e-31	2.65601e-29	5.8359e-32	5.53928e-31	1.88797e-28	1.80928e-28	2.29641e-29	4.24529e-29	5.69367e-32	1.67991e-26	6.99818e-23	4.34348e-20	2.30634e-23	1.73951e-21
Igbo	8.61317e-07	3.7995e-05	0.847928	0.193069	1.04961e-05	0.000152148	0.99901	3.19886e-11	0.000824017	0.00377955	0.00599721	0.010302	3.4642e-05	1.19912e-07	1.56871e-10	0.0907596	0.113712	1.5482e-06	0.142229	3.37073e-09	5.64075e-07	2.05627e-08	0.00199198	9.45065e-07	0.771436	3.33638e-07	1.24515e-10	5.19553e-14	0.049393	0.00158844	0.00166201	2.44227e-14	9.07243e-19	7.73142e-20	2.23494e-29	4.9919e-30	1.94846e-28	4.41602e-31	5.85039e-30	4.92629e-26	1.21806e-26	3.29029e-28	3.22222e-27	3.04929e-31	6.24626e-24	1.0024e-20	4.02331e-19	2.96692e-23	1.33133e-17
Zulu	1.19935e-15	0.0180474	0.0677827	1.99365e-05	9.42474e-21	1.41918e-17	3.19886e-11	0.999025	2.95664e-06	0.651525	0.796344	0.229894	0.00102661	1.07541e-05	9.20615e-10	0.0322968	0.032918	0.000396569	0.390285	3.02503e-07	3.12771e-11	1.51918e-11	2.05944e-05	4.30407e-22	3.75221e-13	2.58306e-24	4.64634e-26	2.22411e-28	2.07778e-16	8.21393e-15	1.25669e-10	1.87672e-10	6.19093e-26	1.51107e-22	1.57993e-30	1.75936e-30	1.38482e-29	9.62491e-33	7.64931e-31	9.05235e-22	6.10194e-22	1.10895e-27	8.96742e-21	3.70297e-32	1.38603e-14	5.47096e-14	7.38496e-16	2.21587e-23	1.21678e-06
Sotho	7.10704e-11	0.124049	0.366273	0.00650018	1.73314e-12	1.0736e-10	0.000824017	2.95664e-06	0.998778	0.0357089	0.0281581	0.344783	0.000124795	3.49046e-07	4.19437e-10	0.903594	0.978744	4.37044e-06	0.69235	5.22026e-08	1.79007e-09	2.19793e-10	0.000174515	1.02053e-13	0.000692114	2.2175e-15	1.07338e-18	2.59874e-21	7.81971e-08	2.40171e-09	2.49191e-07	6.42606e-13	5.44248e-23	4.43656e-21	1.83068e-28	1.23971e-29	3.43866e-28	3.44847e-30	1.569e-29	2.47293e-25	8.46933e-27	3.44791e-28	1.54217e-26	3.35601e-30	8.42856e-24	8.02945e-19	1.46148e-18	3.04097e-22	4.85397e-14
SOT	0.000759714	0.150004	0.340448	0.0497027	0.000119197	0.000276246	0.00377955	0.651525	0.0357089	0.957905	0.674424	0.263223	0.0448623	0.0118211	0.000245733	0.083798	0.183353	0.145288	0.508541	0.00294359	5.88123e-05	7.28833e-05	0.00162919	6.81456e-05	0.00257095	2.81496e-05	1.37232e-05	8.44714e-06	0.000212454	5.14789e-05	0.000159501	0.00424979	7.10555e-06	7.46277e-06	3.74312e-06	1.20073e-05	9.99635e-06	3.35577e-06	1.06396e-05	0.00109377	0.00107012	6.88951e-05	0.00150179	4.97992e-06	0.0221958	0.003187	0.00041061	6.48655e-06	0.112351
XHS	0.00105933	0.339688	0.521699	0.0845936	0.000151184	0.000793451	0.00599721	0.796344	0.0281581	0.674424	0.957905	0.44557	0.0307536	0.00241465	0.000245733	0.203597	0.269578	0.0122461	0.611069	0.00294359	9.00987e-05	5.88123e-05	0.00232209	0.000125048	0.00247326	4.02875e-05	2.63049e-05	1.23897e-05	0.000306241	0.000111742	0.000412131	0.00113274	8.89653e-06	7.46277e-06	3.26839e-06	3.89963e-06	3.14448e-06	2.80856e-06	3.56032e-06	3.66352e-05	1.61357e-05	2.96294e-06	4.3818e-05	3.12757e-06	0.000192171	0.000503516	6.69841e-05	6.48655e-06	0.0168673
SEB2	1.62937e-05	0.871916	0.244407	0.0308023	9.14973e-06	3.25748e-05	0.010302	0.229894	0.344783	0.263223	0.44557	0.989199	0.0158068	0.000966848	3.30436e-05	0.490334	0.432658	0.00732061	0.807656	0.000444419	2.5174e-06	6.45052e-07	0.000947869	3.47503e-06	0.0075317	8.87064e-07	6.10536e-08	8.9607e-09	0.000189721	2.48266e-05	6.05427e-05	5.4549e-05	5.30804e-10	2.36772e-10	1.74103e-08	2.71441e-08	2.52342e-08	1.74937e-08	2.25447e-08	4.31593e-07	2.49881e-07	3.45467e-08	5.14289e-07	1.56215e-08	5.4458e-06	6.58426e-06	1.85909e-06	4.90853e-09	0.000778182
SWB	8.3895e-06	0.000641608	0.0131328	0.000629875	1.15294e-06	3.52165e-06	3.4642e-05	0.00102661	0.000124795	0.0448623	0.0307536	0.0158068	0.976915	0.961083	0.034288	0.00272453	0.00337551	0.626196	0.0195175	0.394401	1.30304e-05	5.25806e-06	0.000516932	1.04834e-06	1.27144e-05	7.8611e-07	3.72414e-07	1.58685e-07	6.82216e-06	5.19955e-06	1.94681e-05	0.640985	7.92821e-08	1.17168e-07	0.0757925	0.847931	0.991353	0.328281	0.961016	0.309217	0.10332	0.557927	0.266516	0.17531	0.0343194	0.944018	0.706455	8.76086e-07	0.0735207
GGK	1.56238e-07	3.30019e-06	0.00367979	5.78141e-05	4.54453e-09	1.28048e-08	1.19912e-07	1.07541e-05	3.49046e-07	0.0118211	0.00241465	0.000966848	0.961083	0.983428	0.0508938	0.000165442	0.000272125	0.354869	0.00460653	0.340174	6.81135e-07	6.81135e-07	0.00013985	3.03956e-09	2.17732e-08	1.34172e-09	1.27921e-09	8.68531e-10	7.65499e-09	2.38345e-08	2.70885e-07	0.656912	1.96858e-09	5.72888e-09	0.0217851	0.482457	0.382222	0.0700743	0.338332	0.553658	0.25205	0.888267	0.369749	0.0707792	0.0229251	0.897017	0.616137	2.38522e-06	0.027638
JUO	8.56592e-10	1.14761e-09	1.48693e-05	2.31391e-07	3.49382e-11	7.0633e-11	1.56871e-10	9.20615e-10	4.19437e-10	0.000245733	0.000245733	3.30436e-05	0.034288	0.0508938	0.987365	1.88527e-06	1.53161e-06	0.0159806	4.25943e-05	0.212815	1.42227e-07	1.42227e-07	7.99852e-05	3.15758e-11	8.20244e-11	2.21013e-11	2.62992e-11	2.18442e-11	9.40365e-11	1.31703e-09	3.506e-08	0.0637257	6.73826e-11	4.43048e-10	0.15309	4.22705e-05	0.00015376	0.00999333	0.000293209	6.20705e-06	1.28986e-07	2.04416e-05	5.42298e-06	0.0305446	5.39699e-08	0.00535983	0.00598236	6.6714e-06	1.57504e-06
KAR	0.000161563	0.383487	0.505944	0.104821	0.000187198	0.00042438	0.0907596	0.0322968	0.903594	0.083798	0.203597	0.490334	0.00272453	0.000165442	1.88527e-06	0.989199	0.948926	0.00188	0.766046	3.62222e-05	7.1118e-06	3.73578e-06	0.00192127	5.62766e-05	0.073676	2.17414e-05	1.58453e-06	1.28993e-07	0.00573976	0.000402043	0.000426371	5.02713e-06	4.64339e-09	6.27653e-10	2.48471e-10	4.0751e-10	4.55298e-10	2.46021e-10	3.26627e-10	1.92103e-08	1.27737e-08	1.28618e-09	2.05627e-08	2.05875e-10	4.54866e-07	3.64008e-07	1.14208e-07	1.59222e-10	4.98788e-05
KHO	2.76895e-05	0.340819	0.428852	0.0843646	9.05684e-05	0.000344427	0.113712	0.032918	0.978744	0.183353	0.269578	0.432658	0.00337551	0.000272125	1.53161e-06	0.948926	0.996012	0.00193026	0.923457	2.30479e-05	6.30943e-06	1.75265e-06	0.00203119	1.49479e-05	0.0359119	6.273e-06	4.4164e-07	1.26367e-08	0.00599746	0.00199577	0.0010855	1.19252e-06	9.18461e-11	1.05505e-12	1.91061e-12	3.69496e-11	5.58811e-11	5.82549e-12	2.4707e-11	5.74912e-09	6.55853e-09	2.10959e-10	3.16874e-09	1.95908e-12	2.28457e-07	5.46942e-08	2.62435e-08	8.18771e-15	2.73771e-05
KHW	3.43907e-07	9.18923e-05	0.0115609	0.000282064	3.20033e-08	1.0304e-07	1.5482e-06	0.000396569	4.37044e-06	0.145288	0.0122461	0.00732061	0.626196	0.354869	0.0159806	0.00188	0.00193026	0.986243	0.0205483	0.140624	9.26443e-07	9.26443e-07	0.000152731	1.09252e-08	1.63925e-07	3.60589e-09	3.84783e-09	1.41354e-09	5.40395e-08	1.93927e-07	1.44296e-06	0.190285	2.22533e-09	1.75069e-09	0.00322345	0.0453374	0.030185	0.00843282	0.0255713	0.297411	0.448337	0.0743884	0.489643	0.00743259	0.645985	0.322451	0.134326	3.01807e-07	0.27772
NAM	0.0172842	0.951356	0.941084	0.387672	0.0107989	0.0173058	0.142229	0.390285	0.69235	0.508541	0.611069	0.807656	0.0195175	0.00460653	4.25943e-05	0.766046	0.923457	0.0205483	0.989199	0.000399681	0.00170215	0.00292502	0.0598868	0.00485175	0.138259	0.00328269	0.00189601	0.000699203	0.0336001	0.011412	0.0199844	0.000230553	0.000222715	4.37158e-05	4.73828e-08	9.98906e-07	1.07597e-06	5.85536e-08	1.04861e-06	8.92369e-05	0.000420181	1.26675e-05	0.000213402	8.42667e-08	0.00370707	0.000149531	4.99881e-05	5.60135e-10	0.0121246
XUN	4.82529e-09	1.42885e-07	0.000234995	2.38647e-06	9.26159e-11	2.76028e-10	3.37073e-09	3.02503e-07	5.22026e-08	0.00294359	0.00294359	0.000444419	0.394401	0.340174	0.212815	3.62222e-05	2.30479e-05	0.140624	0.000399681	0.988342	1.27541e-07	1.27541e-07	0.000106075	7.64006e-11	1.80755e-09	4.26464e-11	2.04459e-11	1.66806e-11	5.05046e-10	2.02367e-09	6.65378e-08	0.590272	3.58261e-11	2.17133e-10	0.288459	0.166978	0.250697	0.712115	0.298679	0.0133281	0.000580608	0.0299625	0.00476366	0.676124	8.48693e-05	0.205166	0.361003	1.00996e-06	0.00107117
COLC	0.0337058	1.42621e-09	0.00110956	0.000458551	0.00129037	0.00084437	5.64075e-07	3.12771e-11	1.79007e-09	5.88123e-05	9.00987e-05	2.5174e-06	1.30304e-05	6.81135e-07	1.42227e-07	7.1118e-06	6.30943e-06	9.26443e-07	0.00170215	1.27541e-07	0.989199	0.935322	0.359989	0.00343491	2.14627e-06	0.00518051	0.013146	0.0756221	1.00559e-05	0.000476619	0.0139095	1.05484e-09	0.666681	0.188166	4.52055e-12	2.07498e-12	3.80148e-12	2.27509e-12	2.27553e-12	2.65093e-12	2.38535e-12	2.90663e-12	1.98336e-12	2.17168e-12	2.76309e-12	2.0408e-11	1.19658e-10	8.01755e-11	1.22123e-11
COLW	0.0364441	1.54668e-09	0.00206296	0.000497996	0.000160382	0.000215188	2.05627e-08	1.51918e-11	2.19793e-10	7.28833e-05	5.88123e-05	6.45052e-07	5.25806e-06	6.81135e-07	1.42227e-07	3.73578e-06	1.75265e-06	9.26443e-07	0.00292502	1.27541e-07	0.935322	0.989199	0.665548	0.00103266	4.44176e-07	0.00257925	0.00443531	0.0413882	1.14998e-06	5.04964e-06	0.00383186	6.37183e-10	0.794619	0.0225161	4.52055e-12	2.07498e-12	3.80148e-12	2.27509e-12	2.27553e-12	2.65093e-12	2.38535e-12	2.90663e-12	2.08703e-12	2.17168e-12	2.76309e-12	2.0408e-11	1.19658e-10	8.01755e-11	1.80628e-11
COL	0.45387	0.000285437	0.0800692	0.0514573	0.058933	0.0646546	0.00199198	2.05944e-05	0.000174515	0.00162919	0.00232209	0.000947869	0.000516932	0.00013985	7.99852e-05	0.00192127	0.00203119	0.000152731	0.0598868	0.000106075	0.359989	0.665548	0.957905	0.124354	0.00487111	0.222459	0.137372	0.466347	0.00718948	0.0149092	0.180311	1.91699e-05	0.736277	0.0168779	3.26839e-06	2.75319e-06	3.14448e-06	2.80856e-06	2.8089e-06	3.19971e-06	2.83765e-06	2.96294e-06	2.88848e-06	2.78031e-06	2.93032e-06	6.16132e-06	8.0366e-06	6.48655e-06	8.25633e-06
Kalenjin	0.26902	3.4038e-14	0.0327265	0.0361985	0.483144	0.308833	9.45065e-07	4.30407e-22	1.02053e-13	6.81456e-05	0.000125048	3.47503e-06	1.04834e-06	3.03956e-09	3.15758e-11	5.62766e-05	1.49479e-05	1.09252e-08	0.00485175	7.64006e-11	0.00343491	0.00103266	0.124354	0.999025	1.62242e-05	0.782469	0.273042	0.00893659	0.0020552	0.140795	0.892106	1.65298e-17	6.61358e-07	3.03376e-12	5.95125e-31	5.33767e-33	4.47171e-31	3.22887e-33	7.78907e-33	2.91766e-31	9.38053e-32	1.00857e-31	2.76067e-32	2.23966e-33	1.49392e-30	4.90507e-25	1.42124e-21	2.21626e-23	1.75793e-24
Baganda	1.78931e-05	1.72423e-05	0.643579	0.569528	0.00015382	0.00103264	0.771436	3.75221e-13	0.000692114	0.00257095	0.00247326	0.0075317	1.27144e-05	2.17732e-08	8.20244e-11	0.073676	0.0359119	1.63925e-07	0.138259	1.80755e-09	2.14627e-06	4.44176e-07	0.00487111	1.62242e-05	0.999025	1.62545e-06	1.72141e-08	3.3353e-11	0.0871216	0.00601866	0.00403317	8.97799e-16	2.35495e-15	6.20195e-18	2.89478e-31	8.52325e-34	7.89972e-32	1.21447e-33	1.60001e-33	1.7176e-30	7.8348e-32	2.4895e-32	1.12028e-31	9.86122e-34	2.60287e-29	5.63946e-23	4.33248e-21	2.12873e-23	1.09783e-19
Banyarwanda	0.436001	1.14299e-15	0.0137327	0.0167452	0.295102	0.181773	3.33638e-07	2.58306e-24	2.2175e-15	2.81496e-05	4.02875e-05	8.87064e-07	7.8611e-07	1.34172e-09	2.21013e-11	2.17414e-05	6.273e-06	3.60589e-09	0.00328269	4.26464e-11	0.00518051	0.00257925	0.222459	0.782469	1.62545e-06	0.999025	0.389861	0.0245984	0.000896652	0.137806	0.795465	6.22177e-18	4.5529e-06	3.99111e-11	2.80163e-31	5.5774e-34	7.40638e-32	1.17793e-33	1.21475e-33	1.46628e-32	2.16921e-33	8.84714e-33	6.73862e-34	7.96719e-34	1.20212e-32	4.10956e-26	2.49946e-22	2.12911e-23	2.14494e-26
Barundi	0.61973	4.41598e-18	0.0167921	0.00650335	0.0431564	0.0286391	1.24515e-10	4.64634e-26	1.07338e-18	1.37232e-05	2.63049e-05	6.10536e-08	3.72414e-07	1.27921e-09	2.62992e-11	1.58453e-06	4.4164e-07	3.84783e-09	0.00189601	2.04459e-11	0.013146	0.00443531	0.137372	0.273042	1.72141e-08	0.389861	0.99898	0.0984968	4.38398e-06	0.00391225	0.306731	3.11787e-18	6.39617e-06	1.01695e-12	9.76788e-31	4.32632e-33	4.80206e-31	5.15838e-33	1.02003e-32	9.30425e-32	5.68988e-32	1.19489e-31	1.27204e-32	3.63316e-33	3.24943e-31	9.21753e-26	7.89239e-22	3.57474e-23	1.92644e-26
Kikuyu	0.479054	3.37597e-20	0.000978007	0.000242777	0.000525328	0.000247881	5.19553e-14	2.22411e-28	2.59874e-21	8.44714e-06	1.23897e-05	8.9607e-09	1.58685e-07	8.68531e-10	2.18442e-11	1.28993e-07	1.26367e-08	1.41354e-09	0.000699203	1.66806e-11	0.0756221	0.0413882	0.466347	0.00893659	3.3353e-11	0.0245984	0.0984968	0.99901	1.04209e-08	3.59972e-05	0.0561347	7.10524e-19	0.00265602	1.14741e-09	3.83072e-31	7.84749e-34	1.02504e-31	1.69547e-33	1.69567e-33	7.16203e-33	2.75124e-33	1.24898e-32	6.84346e-34	1.15115e-33	1.33092e-32	1.27888e-26	2.59279e-22	2.52502e-23	1.4682e-27
LWK	0.000476804	9.01112e-09	0.592661	0.930968	0.0161127	0.0417007	0.049393	2.07778e-16	7.81971e-08	0.000212454	0.000306241	0.000189721	6.82216e-06	7.65499e-09	9.40365e-11	0.00573976	0.00599746	5.40395e-08	0.0336001	5.05046e-10	1.00559e-05	1.14998e-06	0.00718948	0.0020552	0.0871216	0.000896652	4.38398e-06	1.04209e-08	0.99847	0.130102	0.045085	1.99361e-15	1.21071e-13	5.31467e-17	3.47648e-27	3.99553e-29	1.29176e-27	6.1264e-29	6.57579e-29	2.50233e-27	1.84825e-28	2.68596e-28	1.28757e-28	4.9413e-29	2.27365e-27	3.68096e-22	6.15401e-20	4.36816e-21	4.1991e-21
Amhara	0.0192918	6.42178e-10	0.508851	0.667806	0.313469	0.615058	0.00158844	8.21393e-15	2.40171e-09	5.14789e-05	0.000111742	2.48266e-05	5.19955e-06	2.38345e-08	1.31703e-09	0.000402043	0.00199577	1.93927e-07	0.011412	2.02367e-09	0.000476619	5.04964e-06	0.0149092	0.140795	0.00601866	0.137806	0.00391225	3.59972e-05	0.130102	0.99643	0.318779	2.94266e-13	2.45947e-10	1.24541e-13	8.20534e-20	8.11656e-21	4.94775e-20	1.07322e-20	1.12132e-20	3.85579e-20	1.54195e-20	2.2389e-20	1.13097e-20	9.32295e-21	3.22187e-20	1.83034e-17	6.53827e-16	1.86357e-16	1.89577e-17
Oromo	0.372698	1.47074e-07	0.152658	0.21271	0.740219	0.572986	0.00166201	1.25669e-10	2.49191e-07	0.000159501	0.000412131	6.05427e-05	1.94681e-05	2.70885e-07	3.506e-08	0.000426371	0.0010855	1.44296e-06	0.0199844	6.65378e-08	0.0139095	0.00383186	0.180311	0.892106	0.00403317	0.795465	0.306731	0.0561347	0.045085	0.318779	0.992695	1.29734e-10	0.000332143	4.57885e-07	1.69769e-14	5.28341e-15	1.31122e-14	6.07097e-15	6.3806e-15	1.44319e-14	8.36573e-15	8.77533e-15	7.99143e-15	5.65978e-15	1.4252e-14	4.82113e-13	2.93283e-12	1.10433e-12	1.06862e-12
Somali	4.63323e-14	9.58842e-11	7.74418e-06	3.95734e-09	2.84831e-17	4.15926e-16	2.44227e-14	1.87672e-10	6.42606e-13	0.00424979	0.00113274	5.4549e-05	0.640985	0.656912	0.0637257	5.02713e-06	1.19252e-06	0.190285	0.000230553	0.590272	1.05484e-09	6.37183e-10	1.91699e-05	1.65298e-17	8.97799e-16	6.22177e-18	3.11787e-18	7.10524e-19	1.99361e-15	2.94266e-13	1.29734e-10	0.996012	1.45661e-17	1.23601e-15	0.0275098	0.65045	0.864602	0.137409	0.926509	0.0688119	0.00627294	0.292956	0.0368258	0.118418	0.00025278	0.458123	0.893042	2.49266e-09	0.000567249
ACB	0.00407268	1.32245e-20	1.00876e-05	2.17555e-07	3.39388e-09	5.03151e-09	9.07243e-19	6.19093e-26	5.44248e-23	7.10555e-06	8.89653e-06	5.30804e-10	7.92821e-08	1.96858e-09	6.73826e-11	4.64339e-09	9.18461e-11	2.22533e-09	0.000222715	3.58261e-11	0.666681	0.794619	0.736277	6.61358e-07	2.35495e-15	4.5529e-06	6.39617e-06	0.00265602	1.21071e-13	2.45947e-10	0.000332143	1.45661e-17	0.998406	9.33157e-05	8.50454e-27	1.24248e-28	4.08061e-27	1.68232e-28	2.01176e-28	8.99061e-28	8.37212e-28	1.36939e-27	2.99707e-28	1.41907e-28	4.82553e-27	2.24473e-23	6.68779e-20	7.22406e-21	3.79892e-24
ASW	5.51821e-08	3.1437e-19	1.25681e-09	8.80274e-12	9.64344e-15	5.8441e-14	7.73142e-20	1.51107e-22	4.43656e-21	7.46277e-06	7.46277e-06	2.36772e-10	1.17168e-07	5.72888e-09	4.43048e-10	6.27653e-10	1.05505e-12	1.75069e-09	4.37158e-05	2.17133e-10	0.188166	0.0225161	0.0168779	3.03376e-12	6.20195e-18	3.99111e-11	1.01695e-12	1.14741e-09	5.31467e-17	1.24541e-13	4.57885e-07	1.23601e-15	9.33157e-05	0.997165	9.89804e-22	5.84363e-23	5.34609e-22	8.23865e-23	8.23944e-23	1.06744e-22	9.81771e-23	2.02961e-22	4.93789e-23	6.93011e-23	1.68626e-22	8.72302e-20	3.18277e-17	1.0059e-17	1.42603e-20
CDX	4.42253e-24	2.39902e-26	1.46197e-11	6.19256e-18	3.52448e-31	5.38777e-30	2.23494e-29	1.57993e-30	1.83068e-28	3.74312e-06	3.26839e-06	1.74103e-08	0.0757925	0.0217851	0.15309	2.48471e-10	1.91061e-12	0.00322345	4.73828e-08	0.288459	4.52055e-12	4.52055e-12	3.26839e-06	5.95125e-31	2.89478e-31	2.80163e-31	9.76788e-31	3.83072e-31	3.47648e-27	8.20534e-20	1.69769e-14	0.0275098	8.50454e-27	9.89804e-22	0.998711	2.80364e-11	6.31318e-09	0.0222215	8.12974e-08	3.85242e-15	4.13181e-23	2.70611e-13	1.05743e-15	0.124721	2.82167e-24	2.81132e-05	0.00150348	2.2443e-16	5.13198e-16
CHS	1.65201e-23	2.25147e-26	2.88436e-08	4.90108e-16	1.98388e-33	5.97581e-31	4.9919e-30	1.75936e-30	1.23971e-29	1.20073e-05	3.89963e-06	2.71441e-08	0.847931	0.482457	4.22705e-05	4.0751e-10	3.69496e-11	0.0453374	9.98906e-07	0.166978	2.07498e-12	2.07498e-12	2.75319e-06	5.33767e-33	8.52325e-34	5.5774e-34	4.32632e-33	7.84749e-34	3.99553e-29	8.11656e-21	5.28341e-15	0.65045	1.24248e-28	5.84363e-23	2.80364e-11	0.998995	0.540723	6.07767e-09	0.19474	0.000159249	2.72855e-11	0.0104644	1.09504e-06	7.03104e-08	5.23439e-17	0.162607	0.700674	6.81518e-22	9.4704e-10
CHB	2.48719e-22	1.47187e-25	3.19561e-08	1.6517e-15	2.00926e-31	2.65601e-29	1.94846e-28	1.38482e-29	3.43866e-28	9.99635e-06	3.14448e-06	2.52342e-08	0.991353	0.382222	0.00015376	4.55298e-10	5.58811e-11	0.030185	1.07597e-06	0.250697	3.80148e-12	3.80148e-12	3.14448e-06	4.47171e-31	7.89972e-32	7.40638e-32	4.80206e-31	1.02504e-31	1.29176e-27	4.94775e-20	1.31122e-14	0.864602	4.08061e-27	5.34609e-22	6.31318e-09	0.540723	0.998778	1.03189e-06	0.550193	3.1378e-05	5.5627e-12	0.00361332	2.54257e-07	4.29176e-06	8.81127e-18	0.089387	0.988734	1.11488e-20	3.01216e-10
JPT	2.45865e-24	9.24212e-28	8.21884e-11	2.82379e-18	1.50484e-33	5.8359e-32	4.41602e-31	9.62491e-33	3.44847e-30	3.35577e-06	2.80856e-06	1.74937e-08	0.328281	0.0700743	0.00999333	2.46021e-10	5.82549e-12	0.00843282	5.85536e-08	0.712115	2.27509e-12	2.27509e-12	2.80856e-06	3.22887e-33	1.21447e-33	1.17793e-33	5.15838e-33	1.69547e-33	6.1264e-29	1.07322e-20	6.07097e-15	0.137409	1.68232e-28	8.23865e-23	0.0222215	6.07767e-09	1.03189e-06	0.998964	2.94152e-05	8.42777e-14	8.83699e-24	8.21725e-12	1.9727e-14	0.552462	1.64543e-24	0.000415828	0.0466143	3.70202e-20	5.53517e-15
KHV	1.18017e-23	1.07207e-26	7.13152e-09	2.32791e-16	4.11859e-33	5.53928e-31	5.85039e-30	7.64931e-31	1.569e-29	1.06396e-05	3.56032e-06	2.25447e-08	0.961016	0.338332	0.000293209	3.26627e-10	2.4707e-11	0.0255713	1.04861e-06	0.298679	2.27553e-12	2.27553e-12	2.8089e-06	7.78907e-33	1.60001e-33	1.21475e-33	1.02003e-32	1.69567e-33	6.57579e-29	1.12132e-20	6.3806e-15	0.926509	2.01176e-28	8.23944e-23	8.12974e-08	0.19474	0.550193	2.94152e-05	0.998964	4.92087e-06	5.56035e-13	0.00094689	4.80983e-08	5.22978e-05	1.23153e-18	0.0655375	0.798177	3.32263e-21	7.69615e-11
GIH	3.09049e-22	1.65163e-20	2.13238e-06	3.36069e-13	6.3073e-31	1.88797e-28	4.92629e-26	9.05235e-22	2.47293e-25	0.00109377	3.66352e-05	4.31593e-07	0.309217	0.553658	6.20705e-06	1.92103e-08	5.74912e-09	0.297411	8.92369e-05	0.0133281	2.65093e-12	2.65093e-12	3.19971e-06	2.91766e-31	1.7176e-30	1.46628e-32	9.30425e-32	7.16203e-33	2.50233e-27	3.85579e-20	1.44319e-14	0.0688119	8.99061e-28	1.06744e-22	3.85242e-15	0.000159249	3.1378e-05	8.42777e-14	4.92087e-06	0.998947	0.0526292	0.108851	0.24344	1.23206e-12	1.46632e-06	0.450903	0.0199109	1.45178e-21	6.85515e-05
CEU	4.17394e-22	6.17088e-21	1.80834e-05	1.65335e-12	2.8317e-31	1.80928e-28	1.21806e-26	6.10194e-22	8.46933e-27	0.00107012	1.61357e-05	2.49881e-07	0.10332	0.25205	1.28986e-07	1.27737e-08	6.55853e-09	0.448337	0.000420181	0.000580608	2.38535e-12	2.38535e-12	2.83765e-06	9.38053e-32	7.8348e-32	2.16921e-33	5.68988e-32	2.75124e-33	1.84825e-28	1.54195e-20	8.36573e-15	0.00627294	8.37212e-28	9.81771e-23	4.13181e-23	2.72855e-11	5.5627e-12	8.83699e-24	5.56035e-13	0.0526292	0.998947	2.94033e-05	0.671112	6.77533e-21	0.000196113	0.0542631	0.000253257	1.21772e-22	0.00157532
GBR	1.11019e-22	1.69793e-24	2.4006e-07	1.77075e-14	1.04013e-31	2.29641e-29	3.29029e-28	1.10895e-27	3.44791e-28	6.88951e-05	2.96294e-06	3.45467e-08	0.557927	0.888267	2.04416e-05	1.28618e-09	2.10959e-10	0.0743884	1.26675e-05	0.0299625	2.90663e-12	2.90663e-12	2.96294e-06	1.00857e-31	2.4895e-32	8.84714e-33	1.19489e-31	1.24898e-32	2.68596e-28	2.2389e-20	8.77533e-15	0.292956	1.36939e-27	2.02961e-22	2.70611e-13	0.0104644	0.00361332	8.21725e-12	0.00094689	0.108851	2.94033e-05	0.998877	0.00260797	1.61777e-10	7.64391e-12	0.713872	0.191841	3.64176e-21	1.23371e-07
IBS	4.33272e-23	2.46562e-20	4.20948e-06	4.87553e-13	9.41e-32	4.24529e-29	3.22222e-27	8.96742e-21	1.54217e-26	0.00150179	4.3818e-05	5.14289e-07	0.266516	0.369749	5.42298e-06	2.05627e-08	3.16874e-09	0.489643	0.000213402	0.00476366	1.98336e-12	2.08703e-12	2.88848e-06	2.76067e-32	1.12028e-31	6.73862e-34	1.27204e-32	6.84346e-34	1.28757e-28	1.13097e-20	7.99143e-15	0.0368258	2.99707e-28	4.93789e-23	1.05743e-15	1.09504e-06	2.54257e-07	1.9727e-14	4.80983e-08	0.24344	0.671112	0.00260797	0.99901	1.27846e-13	0.000352793	0.188687	0.00619583	1.0486e-21	0.000606035
FIN	2.36788e-25	1.54914e-27	3.8592e-11	2.48806e-18	1.4206e-33	5.69367e-32	3.04929e-31	3.70297e-32	3.35601e-30	4.97992e-06	3.12757e-06	1.56215e-08	0.17531	0.0707792	0.0305446	2.05875e-10	1.95908e-12	0.00743259	8.42667e-08	0.676124	2.17168e-12	2.17168e-12	2.78031e-06	2.23966e-33	9.86122e-34	7.96719e-34	3.63316e-33	1.15115e-33	4.9413e-29	9.32295e-21	5.65978e-15	0.118418	1.41907e-28	6.93011e-23	0.124721	7.03104e-08	4.29176e-06	0.552462	5.22978e-05	1.23206e-12	6.77533e-21	1.61777e-10	1.27846e-13	0.99898	3.26223e-23	0.000429438	0.0169368	4.94653e-19	5.24998e-15
TSI	4.13457e-21	5.33854e-16	0.000303063	1.58837e-10	1.48565e-29	1.67991e-26	6.24626e-24	1.38603e-14	8.42856e-24	0.0221958	0.000192171	5.4458e-06	0.0343194	0.0229251	5.39699e-08	4.54866e-07	2.28457e-07	0.645985	0.00370707	8.48693e-05	2.76309e-12	2.76309e-12	2.93032e-06	1.49392e-30	2.60287e-29	1.20212e-32	3.24943e-31	1.33092e-32	2.27365e-27	3.22187e-20	1.4252e-14	0.00025278	4.82553e-27	1.68626e-22	2.82167e-24	5.23439e-17	8.81127e-18	1.64543e-24	1.23153e-18	1.46632e-06	0.000196113	7.64391e-12	0.000352793	3.26223e-23	0.998896	0.000412872	4.82021e-07	1.47926e-22	0.249547
CLM	7.24318e-19	8.62048e-15	1.52335e-06	1.47594e-11	1.12645e-24	6.99818e-23	1.0024e-20	5.47096e-14	8.02945e-19	0.003187	0.000503516	6.58426e-06	0.944018	0.897017	0.00535983	3.64008e-07	5.46942e-08	0.322451	0.000149531	0.205166	2.0408e-11	2.0408e-11	6.16132e-06	4.90507e-25	5.63946e-23	4.10956e-26	9.21753e-26	1.27888e-26	3.68096e-22	1.83034e-17	4.82113e-13	0.458123	2.24473e-23	8.72302e-20	2.81132e-05	0.162607	0.089387	0.000415828	0.0655375	0.450903	0.0542631	0.713872	0.188687	0.000429438	0.000412872	0.998142	0.311951	2.98913e-13	0.00056391
MXL	1.26399e-16	1.61344e-15	2.58782e-06	7.0787e-11	1.95648e-21	4.34348e-20	4.02331e-19	7.38496e-16	1.46148e-18	0.00041061	6.69841e-05	1.85909e-06	0.706455	0.616137	0.00598236	1.14208e-07	2.62435e-08	0.134326	4.99881e-05	0.361003	1.19658e-10	1.19658e-10	8.0366e-06	1.42124e-21	4.33248e-21	2.49946e-22	7.89239e-22	2.59279e-22	6.15401e-20	6.53827e-16	2.93283e-12	0.893042	6.68779e-20	3.18277e-17	0.00150348	0.700674	0.988734	0.0466143	0.798177	0.0199109	0.000253257	0.191841	0.00619583	0.0169368	4.82021e-07	0.311951	0.996983	1.30044e-13	7.29976e-06
PEL	4.82397e-22	2.1169e-21	3.34654e-16	1.06867e-17	2.12854e-23	2.30634e-23	2.96692e-23	2.21587e-23	3.04097e-22	6.48655e-06	6.48655e-06	4.90853e-09	8.76086e-07	2.38522e-06	6.6714e-06	1.59222e-10	8.18771e-15	3.01807e-07	5.60135e-10	1.00996e-06	8.01755e-11	8.01755e-11	6.48655e-06	2.21626e-23	2.12873e-23	2.12911e-23	3.57474e-23	2.52502e-23	4.36816e-21	1.86357e-16	1.10433e-12	2.49266e-09	7.22406e-21	1.0059e-17	2.2443e-16	6.81518e-22	1.11488e-20	3.70202e-20	3.32263e-21	1.45178e-21	1.21772e-22	3.64176e-21	1.0486e-21	4.94653e-19	1.47926e-22	2.98913e-13	1.30044e-13	0.997249	2.58271e-19
PUR	1.60038e-17	3.07897e-09	0.000767359	1.17858e-08	1.46748e-23	1.73951e-21	1.33133e-17	1.21678e-06	4.85397e-14	0.112351	0.0168673	0.000778182	0.0735207	0.027638	1.57504e-06	4.98788e-05	2.73771e-05	0.27772	0.0121246	0.00107117	1.22123e-11	1.80628e-11	8.25633e-06	1.75793e-24	1.09783e-19	2.14494e-26	1.92644e-26	1.4682e-27	4.1991e-21	1.89577e-17	1.06862e-12	0.000567249	3.79892e-24	1.42603e-20	5.13198e-16	9.4704e-10	3.01216e-10	5.53517e-15	7.69615e-11	6.85515e-05	0.00157532	1.23371e-07	0.000606035	5.24998e-15	0.249547	0.00056391	7.29976e-06	2.58271e-19	0.998406
